# Supplementary material for: Stroma gene signature predicts responsiveness to chemotherapy in pancreatic ductal adenocarcinoma patient‐derived xenograft models
Source: Mol Oncol. 2025 Feb 4;19(4):1075–91. doi: 10.1002/1878-0261.13816 (PMC11977644; doi:10.1002/1878-0261.13816)
Supplement: Supplementary file 3 — Table S2. List of upregulated genes in samples from responsive (Hupa4 and Hupa11) or not responsive tumors (Hupa8 and Hupa13). Enrichment in biological processes and molecular functions from Gene Ontology, together with pathways, are also reported. [file MOL2-19-1075-s002.xlsx]

## Sheet: upregulated genes
Supplementary Table 2:
List of the probes (corresponding to 294 transcripts) more expressed in responsive vs not responsive PDAC-PDX.
Probes were selected by logFC>0,58 and p-value <0,01
ProbeName	Symbol	GeneName	logFC	AveExpr	t	P.Value
A_52_P672532	Aamdc	adipogenesis associated Mth938 domain containing	0.716335	9.39762	4.4402	0.00302096
A_51_P166288	Acy1	aminoacylase 1	1.45457	8.3327	4.36805	0.00329667
A_66_P124299	Adam10	a disintegrin and metallopeptidase domain 10	0.603552	7.53769	4.68354	0.00226287
A_55_P1978316	Adamts14	a disintegrin-like and metallopeptidase (reprolysin type) with thrombospondin type 1 motif, 14	0.994783	8.87164	7.59082	0.00012848
A_51_P367673	Adamts6	a disintegrin-like and metallopeptidase (reprolysin type) with thrombospondin type 1 motif, 6	0.686608	6.94085	6.33052	0.000395537
A_51_P462102	Adgra2	adhesion G protein-coupled receptor A2	0.713695	8.48519	5.00677	0.0015621
A_55_P2021505	Adra2a	adrenergic receptor, alpha 2a	1.01491	8.44323	3.60229	0.00874129
A_51_P224362	Akap6	A kinase (PRKA) anchor protein 6	0.953647	6.82801	4.4065	0.00314646
A_52_P87843	Aldh1a3	aldehyde dehydrogenase family 1, subfamily A3	1.38584	9.75225	3.55142	0.00935524
A_51_P338443	Angptl4	angiopoietin-like 4	1.10917	12.1939	8.5235	6.13436e-05
A_51_P155152	Ank	progressive ankylosis	1.20298	9.63947	4.27619	0.00368859
A_66_P134542	Anln	anillin, actin binding protein	0.628442	7.97792	5.00184	0.00157079
A_51_P125205	Aqp1	aquaporin 1	0.874845	11.4553	3.5686	0.00914283
A_52_P251615	Arhgef40	Rho guanine nucleotide exchange factor (GEF) 40	0.697079	10.4565	3.76799	0.00702585
A_55_P2911135	Atp10a	ATPase, class V, type 10A	0.582556	7.79157	4.33958	0.003413
A_55_P2120254	Avpi1	arginine vasopressin-induced 1	0.659995	10.4251	5.6992	0.000740937
A_51_P167971	Bace1	beta-site APP cleaving enzyme 1	0.596461	10.2844	4.33888	0.00341593
A_55_P2907669	Bcat1	branched chain aminotransferase 1, cytosolic	1.1911	8.41426	5.46638	0.00094546
A_55_P2006703	Bmp1	bone morphogenetic protein 1	0.707968	12.9299	3.72045	0.0074771
A_55_P2124941	Brinp1	bone morphogenic protein/retinoic acid inducible neural specific 1	1.05963	7.4411	5.57489	0.000843202
A_51_P174681	Bzw2	basic leucine zipper and W2 domains 2	0.698084	8.46986	7.00794	0.000211919
A_55_P2062573	C1qtnf3	C1q and tumor necrosis factor related protein 3	1.83447	10.3921	5.63313	0.000793448
A_52_P588633	C1qtnf3	C1q and tumor necrosis factor related protein 3	1.03924	8.52446	6.04243	0.00052365
A_51_P425071	C1qtnf3	C1q and tumor necrosis factor related protein 3	1.01761	7.90316	6.77017	0.000262375
A_52_P405177	C1qtnf6	C1q and tumor necrosis factor related protein 6	1.04338	10.3808	5.53588	0.000878474
A_55_P2235931	Cacna1c	calcium channel, voltage-dependent, L type, alpha 1C subunit	0.766276	7.82221	4.09785	0.00460405
A_55_P2132756	Cacna1g	calcium channel, voltage-dependent, T type, alpha 1G subunit	1.10591	7.38599	5.70078	0.00073973
A_55_P1988699	Cacna2d1	calcium channel, voltage-dependent, alpha2/delta subunit 1	0.724438	8.35887	3.68668	0.0078168
A_52_P64687	Camk2n1	calcium/calmodulin-dependent protein kinase II inhibitor 1	0.812802	7.69644	5.12076	0.00137553
A_51_P255304	Cav3	caveolin 3	1.22729	9.23366	3.56899	0.00913805
A_55_P2869822	Ccl11	chemokine (C-C motif) ligand 11	1.11698	8.67562	4.07898	0.00471462
A_55_P2023542	Ccr7	chemokine (C-C motif) receptor 7	0.700112	7.48258	3.70121	0.00766867
A_51_P188271	Cd248	CD248 antigen, endosialin	1.00118	12.7265	3.92241	0.00575284
A_55_P2096395	Cdc42bpa	CDC42 binding protein kinase alpha	0.730061	8.84658	4.87825	0.0018069
A_52_P683146	Cdh11	cadherin 11	0.866405	10.0989	6.54322	0.000323458
A_51_P114826	Cdh13	cadherin 13	0.902728	9.28331	5.20061	0.0012596
A_52_P441294	Chl1	cell adhesion molecule with homology to L1CAM	1.0889	9.7253	5.25566	0.00118602
A_55_P2093774	Chl1	cell adhesion molecule with homology to L1CAM	1.06368	8.86871	8.3083	7.23032e-05
A_55_P2110548	Chrnd	cholinergic receptor, nicotinic, delta polypeptide	1.7872	7.59582	4.11397	0.00451179
A_51_P288009	Chrng	cholinergic receptor, nicotinic, gamma polypeptide	1.69802	7.56244	4.19359	0.00408503
A_55_P2072706	Chsy1	chondroitin sulfate synthase 1	0.653549	9.83006	3.85275	0.0062929
A_51_P241319	Cilp	cartilage intermediate layer protein, nucleotide pyrophosphohydrolase	1.60187	10.6322	5.205	0.00125355
A_52_P108845	Clip3	CAP-GLY domain containing linker protein 3	0.641102	8.91094	5.00556	0.00156423
A_52_P628702	Cntn2	contactin 2	0.675101	6.54742	5.87844	0.000617006
A_52_P525107	Col1a1	collagen, type I, alpha 1	1.19107	14.5504	4.99466	0.00158353
A_55_P2118520	Col1a1	collagen, type I, alpha 1	1.03699	14.3618	4.97244	0.00162367
A_51_P182303	Col1a2	collagen, type I, alpha 2	0.959745	16.2409	3.92074	0.00576518
A_51_P515605	Col3a1	collagen, type III, alpha 1	1.31249	14.924	4.59481	0.00251177
A_51_P124254	Col4a1	collagen, type IV, alpha 1	0.339921	12.3261	0.916061	0.390157
A_51_P491350	Col4a2	collagen, type IV, alpha 2	0.293562	12.0915	0.757583	0.473472
A_55_P2504985	Col5a1	collagen, type V, alpha 1	1.27986	12.2589	3.74286	0.0072606
A_55_P2104894	Col5a2	collagen, type V, alpha 2	1.02452	9.19037	4.0198	0.00508075
A_55_P2128153	Col6a1	collagen, type VI, alpha 1	1.638	13.4682	6.11572	0.000487133
A_51_P279639	Col6a2	collagen, type VI, alpha 2	1.71071	10.806	7.44656	0.000144994
A_55_P2733787	Col6a2	collagen, type VI, alpha 2	1.24826	8.40217	8.71246	5.3251e-05
A_52_P362757	Col6a2	collagen, type VI, alpha 2	0.839772	7.25544	4.60035	0.00249537
A_66_P102817	Col6a5	collagen, type VI, alpha 5	0.793767	7.22052	5.12645	0.00136689
A_52_P507877	Col11a1	collagen, type XI, alpha 1	0.590154	7.11356	3.53656	0.00954329
A_55_P2800119	Col12a1	collagen, type XII, alpha 1	1.16083	9.75381	5.61335	0.000809967
A_55_P2062469	Col12a1	collagen, type XII, alpha 1	0.877502	11.1385	4.73008	0.00214332
A_55_P2098120	Col26a1	collagen, type XXVI, alpha 1	1.7133	7.18166	5.52354	0.000889971
A_51_P435380	Col26a1	collagen, type XXVI, alpha 1	1.70366	7.12306	5.62092	0.000803598
A_52_P52849	Cpxm2	carboxypeptidase X 2 (M14 family)	1.36426	10.0602	7.21051	0.000177445
A_66_P112360	Crabp1	cellular retinoic acid binding protein I	1.46603	7.19298	4.01241	0.00512865
A_51_P260312	Csgalnact1	chondroitin sulfate N-acetylgalactosaminyltransferase 1	0.946465	8.6921	3.68953	0.00778753
A_51_P300337	Csrp2	cysteine and glycine-rich protein 2	1.2205	12.6748	6.26871	0.000419742
A_52_P59206	Cst6	cystatin E/M	1.18499	7.15451	3.71549	0.007526
A_55_P2744007	Cthrc1	collagen triple helix repeat containing 1	1.31794	10.9438	5.45853	0.00095338
A_55_P1954718	Cyb561	cytochrome b-561	0.851973	10.1365	4.41829	0.00310188
A_55_P2201676	Cyp2r1	cytochrome P450, family 2, subfamily r, polypeptide 1	0.632985	9.84608	3.79391	0.00679228
A_55_P2911060	Dcbld1	discoidin, CUB and LCCL domain containing 1	0.754962	7.67871	4.55036	0.00264772
A_52_P590898	Dnm3os	dynamin 3, opposite strand	1.00107	8.85159	4.30771	0.00354862
A_55_P1994630	Dpp6	dipeptidylpeptidase 6	0.68186	6.36855	5.46969	0.000942144
A_52_P660693	Dsel	dermatan sulfate epimerase-like	0.608945	8.47514	4.7784	0.00202654
A_55_P2140201	Dupd1	dual specificity phosphatase and pro isomerase domain containing 1	1.36363	6.89541	3.82232	0.00654601
A_51_P386562	Ebf2	early B cell factor 2	0.587392	7.23847	3.99422	0.00524854
A_52_P139588	Edem3	ER degradation enhancer, mannosidase alpha-like 3	0.730088	8.64822	3.59948	0.008774
A_52_P156190	Ednra	endothelin receptor type A	1.15021	10.3919	3.61041	0.00864729
A_51_P388478	Efnb1	ephrin B1	0.630626	10.6887	4.34755	0.00338
A_52_P106259	Egfr	epidermal growth factor receptor	0.614239	9.19052	4.59875	0.00250008
A_55_P2076906	Ehd2	EH-domain containing 2	0.646365	9.8129	5.02916	0.00152335
A_55_P1954277	Emid1	EMI domain containing 1	1.01937	8.94461	4.13838	0.00437601
A_55_P2066463	Enah	enabled homolog (Drosophila)	0.908633	7.56537	5.86445	0.000625795
A_55_P1980883	Ephb6	Eph receptor B6	0.622979	8.81514	7.07675	0.000199427
A_66_P113297	Erdr1	erythroid differentiation regulator 1	0.920378	13.3415	4.33547	0.00343018
A_55_P1959521	Etv4	ets variant 4	0.921799	8.52897	3.67675	0.00791987
A_55_P2078780	Etv4	ets variant 4	0.919836	10.3678	5.21603	0.0012385
A_66_P116192	F5	coagulation factor V	0.582751	6.89443	4.95928	0.00164799
A_51_P464029	Fads3	fatty acid desaturase 3	0.609297	9.67166	4.48779	0.00285302
A_55_P2115225	Fap	fibroblast activation protein	0.762543	11.2266	3.60229	0.00874124
A_51_P394210	Fap	fibroblast activation protein	0.655249	9.12364	4.20848	0.00401023
A_52_P330395	Farp1	FERM, RhoGEF (Arhgef) and pleckstrin domain protein 1 (chondrocyte-derived)	0.743532	8.82051	4.74476	0.00210706
A_55_P2740354	Fbln1	fibulin 1	1.5395	11.1469	9.06396	4.12101e-05
A_52_P588483	Fbln1	fibulin 1	1.42361	10.8412	5.32937	0.00109487
A_65_P08768	Fbln1	fibulin 1	1.05702	10.4695	4.18519	0.00412787
A_52_P590535	Fbln2	fibulin 2	0.690521	13.3058	3.52062	0.00974957
A_55_P2931427	Fbn1	fibrillin 1	1.07604	12.5807	4.62299	0.00242958
A_51_P467224	Fbn1	fibrillin 1	1.04301	11.0158	4.70427	0.00220872
A_51_P103850	Fbn2	fibrillin 2	1.07789	8.65479	3.98027	0.00534257
A_55_P2057777	Fgfr1	fibroblast growth factor receptor 1	0.937179	11.3774	5.04059	0.00150398
A_51_P283473	Fibin	fin bud initiation factor homolog (zebrafish)	1.84016	10.3743	5.15827	0.00131966
A_55_P2089530	Fkbp10	FK506 binding protein 10	0.980944	12.2482	5.26401	0.00117528
A_51_P398525	Fn3k	fructosamine 3 kinase	0.592858	6.67853	5.54575	0.000869395
A_55_P2809437	Frem1	Fras1 related extracellular matrix protein 1	1.333	7.46617	4.0344	0.00498766
A_55_P2909829	Frzb	frizzled-related protein	0.671377	8.60008	4.66536	0.00231155
A_51_P381821	Fst	follistatin	1.02017	9.03233	4.03001	0.00501545
A_51_P215106	Fstl1	follistatin-like 1	1.06962	13.4549	8.67287	5.48413e-05
A_55_P2143517	Fstl1	follistatin-like 1	1.01135	13.8997	4.69392	0.00223559
A_52_P117352	Gja4	gap junction protein, alpha 4	0.756436	8.74138	3.62963	0.0084294
A_51_P136355	Gng11	guanine nucleotide binding protein (G protein), gamma 11	0.802569	12.4153	4.48303	0.00286934
A_51_P276943	Gpc1	glypican 1	0.886975	12.9777	7.71792	0.000115673
A_55_P2870056	Gper1	G protein-coupled estrogen receptor 1	0.754952	6.84989	4.27709	0.00368451
A_55_P2110998	Gpr153	G protein-coupled receptor 153	0.965812	9.12352	12.3354	5.36438e-06
A_55_P2017694	Gprc5c	G protein-coupled receptor, family C, group 5, member C	0.980522	7.66891	3.92887	0.00570536
A_51_P461364	Gpx7	glutathione peroxidase 7	0.918157	9.64134	7.20218	0.000178731
A_52_P93393	Gxylt2	glucoside xylosyltransferase 2	0.593235	7.39771	4.3343	0.00343506
A_55_P2135526	Gzmc	granzyme C	1.64521	9.33322	7.49422	0.000139287
A_52_P554650	Gzmd	granzyme D	1.56692	7.05107	9.35912	3.34469e-05
A_55_P1971009	Gzme	granzyme E	2.81745	10.0797	10.7226	1.3666e-05
A_52_P407692	H2afj	H2A histone family, member J	0.720338	14.8139	4.58861	0.00253026
A_51_P181565	Hbegf	heparin-binding EGF-like growth factor	1.20232	8.72407	4.62374	0.00242745
A_51_P405773	Hist1h2aa	histone cluster 1, H2aa	0.739989	14.6224	4.14468	0.00434165
A_55_P2084666	Hist1h2af	histone cluster 1, H2af	0.774479	14.4713	4.57381	0.002575
A_55_P2099961	Hist1h2ag	histone cluster 1, H2ag	0.783994	13.3204	6.5396	0.000324552
A_55_P2084656	Hist1h2ah	histone cluster 1, H2ah	0.684458	14.5728	4.07176	0.00475769
A_55_P2084652	Hist1h2ak	histone cluster 1, H2ak	0.738586	14.605	5.0591	0.00147318
A_55_P2084631	Hist1h2an	histone cluster 1, H2an	0.660199	13.4453	4.53017	0.00271211
A_66_P100853	Hist1h2ao	histone cluster 1, H2ao	0.87224	13.0002	4.85298	0.00185988
A_55_P2131438	Hist2h2aa2	histone cluster 2, H2aa2	0.629482	14.5665	4.18917	0.00410751
A_55_P2164348	Hoxa10	homeobox A10	0.819882	6.63509	3.80946	0.00665622
A_55_P2811682	Hoxd8	homeobox D8	1.08885	9.08612	5.34231	0.0010797
A_55_P1977649	Hoxd8	homeobox D8	0.626743	7.13222	6.25463	0.000425487
A_55_P2742570	Hrasls	HRAS-like suppressor	0.747404	6.50493	4.075	0.0047383
A_55_P2902830	Hs2st1	heparan sulfate 2-O-sulfotransferase 1	0.596975	9.58676	3.58583	0.00893498
A_55_P2080151	Hspa2	heat shock protein 2	0.747203	7.8356	7.25123	0.000171305
A_51_P419007	Hspb3	heat shock protein 3	1.34941	7.2499	3.82671	0.00650878
A_51_P464387	Hspb8	heat shock protein 8	0.916763	9.57266	4.61706	0.00244663
A_52_P422859	Hspg2	perlecan (heparan sulfate proteoglycan 2)	0.640594	11.9949	4.62153	0.00243377
A_55_P2068877	Ibtk	inhibitor of Bruton agammaglobulinemia tyrosine kinase	0.67872	9.12735	3.61866	0.00855306
A_55_P2001553	Igdcc4	immunoglobulin superfamily, DCC subclass, member 4	0.922201	8.25179	4.56661	0.00259707
A_55_P2118173	Igf2	insulin-like growth factor 2	0.597429	6.45451	5.59641	0.000824422
A_52_P281702	Igfbp5	insulin-like growth factor binding protein 5	1.66072	12.089	5.49173	0.000920386
A_66_P101782	Igfbp5	insulin-like growth factor binding protein 5	0.761124	6.92546	4.81675	0.00193886
A_51_P340170	Il20ra	interleukin 20 receptor, alpha	0.718612	6.51733	5.55105	0.000864567
A_51_P239750	Inhba	inhibin beta-A	0.632342	10.5954	3.60792	0.00867606
A_55_P2040011	Itga7	integrin alpha 7	1.60007	9.37269	3.61154	0.00863442
A_52_P413034	Itga7	integrin alpha 7	0.82378	6.87975	4.18649	0.00412122
A_52_P298088	Itgb1bp2	integrin beta 1 binding protein 2	1.71301	7.62709	3.96326	0.00545977
A_52_P553890	Itgb3	integrin beta 3	1.17428	10.3067	6.94064	0.000224994
A_52_P634090	Jag1	jagged 1	0.835716	8.63302	5.69321	0.000745532
A_51_P418375	Jam2	junction adhesion molecule 2	0.807367	8.34048	4.14153	0.0043588
A_55_P2799673	Kctd11	potassium channel tetramerisation domain containing 11	0.990117	10.6767	7.79053	0.000109006
A_52_P45926	Kctd20	potassium channel tetramerisation domain containing 20	0.638668	10.3201	3.96818	0.00542559
A_51_P345080	Kdelr2	KDEL (Lys-Asp-Glu-Leu) endoplasmic reticulum protein retention receptor 2	0.625191	10.2185	4.10242	0.00457768
A_52_P473966	Kdelr3	KDEL (Lys-Asp-Glu-Leu) endoplasmic reticulum protein retention receptor 3	0.700301	9.28555	3.89337	0.00597154
A_51_P459465	Kidins220	kinase D-interacting substrate 220	0.666645	6.74591	3.87795	0.00609141
A_65_P12993	Kif1b	kinesin family member 1B	1.03427	7.83763	4.33716	0.00342311
A_51_P179258	Kif26b	kinesin family member 26B	0.70815	8.65982	5.98381	0.000555073
A_66_P116906	Kif26b	kinesin family member 26B	0.653774	9.23045	5.01919	0.00154048
A_51_P507290	Klf5	Kruppel-like factor 5	0.632469	7.37745	4.24438	0.00383605
A_65_P01415	Kremen1	kringle containing transmembrane protein 1	0.976317	9.81226	5.36765	0.00105065
A_51_P115940	L3mbtl3	l(3)mbt-like 3 (Drosophila)	0.648433	7.83356	4.03865	0.0049609
A_51_P212420	Lama4	laminin, alpha 4	0.796749	10.1224	4.77287	0.00203954
A_55_P2733262	Lama4	laminin, alpha 4	0.670223	8.09116	5.09479	0.00141575
A_66_P101600	Lamb1	laminin B1	0.682633	11.7368	4.15098	0.00430764
A_66_P130669	Lamc1	laminin, gamma 1	0.692291	8.26207	7.28163	0.000166878
A_51_P120717	Lmnb1	lamin B1	0.655613	8.67145	4.29872	0.00358796
A_55_P2492434	Lmo7	LIM domain only 7	0.894467	7.77449	4.15489	0.00428669
A_51_P427964	Lmod3	leiomodin 3 (fetal)	1.961	8.43897	3.942	0.0056102
A_55_P2911063	Lox	lysyl oxidase	0.775765	11.3131	5.13964	0.00134709
A_52_P480351	Loxl2	lysyl oxidase-like 2	0.920265	10.8008	4.63865	0.0023852
A_55_P2131348	Loxl2	lysyl oxidase-like 2	0.712132	10.2444	4.86464	0.00183522
A_55_P2083464	Lpin3	lipin 3	0.656258	8.01987	6.57961	0.000312667
A_55_P2126192	Lgr5	leucine rich repeat containing G protein coupled receptor 5	1.59513	7.37688	5.42602	0.000986969
A_66_P108922	Lgr5	leucine rich repeat containing G protein coupled receptor 5	0.726765	6.50838	5.16427	0.00131096
A_51_P346938	Lrg1	leucine-rich alpha-2-glycoprotein 1	0.803193	11.5363	3.95533	0.00551535
A_52_P90805	Lrrc15	leucine rich repeat containing 15	3.09268	9.40186	6.84562	0.00024503
A_66_P116176	Lrrc55	leucine rich repeat containing 55	1.46217	7.48009	13.594	2.78756e-06
A_52_P395280	Lrrc55	leucine rich repeat containing 55	1.30845	7.17584	9.65577	2.72723e-05
A_55_P1959465	Lrrfip1	leucine rich repeat (in FLII) interacting protein 1	0.688595	9.23752	3.78558	0.00686642
A_55_P1961499	Ly6c1	lymphocyte antigen 6 complex, locus C1	0.621683	9.59127	4.41346	0.00312007
A_51_P197528	Ly6c2	lymphocyte antigen 6 complex, locus C2	0.655927	12.7159	3.53392	0.0095771
A_51_P286172	Lzts2	leucine zipper, putative tumor suppressor 2	0.827855	11.9438	3.63244	0.00839804
A_66_P140452	Map1a	microtubule-associated protein 1 A	0.727976	7.34142	4.33016	0.00345249
A_55_P2736919	Map1b	microtubule-associated protein 1B	1.38166	10.8104	6.19709	0.000449894
A_55_P2729553	Masp1	mannan-binding lectin serine peptidase 1	0.786666	6.9951	3.52752	0.00965964
A_51_P145132	Mcpt4	mast cell protease 4	1.67611	7.23505	3.53961	0.0095044
A_66_P124318	Mcpt8	mast cell protease 8	1.54151	7.0512	6.72797	0.000272676
A_55_P2033407	Meg3	maternally expressed 3	0.803464	8.19712	3.83438	0.00644437
A_55_P1995572	Meis1	Meis homeobox 1	0.886453	9.88871	4.15467	0.00428786
A_55_P2761420	Mex3b	mex3 homolog B (C. elegans)	0.734203	7.60235	7.06831	0.000200913
A_55_P2062793	Mfap2	microfibrillar-associated protein 2	0.938021	10.4537	6.44688	0.000354096
A_52_P28379	Mfap2	microfibrillar-associated protein 2	0.680902	7.47385	5.61194	0.000811165
A_66_P131467	Mfap4	microfibrillar-associated protein 4	0.788303	9.09604	7.77806	0.00011012
A_55_P2508475	Miat	myocardial infarction associated transcript (non-protein coding)	0.810683	6.94156	4.03016	0.00501449
A_55_P2336173	Mirg	miRNA containing gene	0.874245	7.66125	3.75141	0.00717977
A_51_P379660	Mllt11	myeloid/lymphoid or mixed-lineage leukemia (trithorax homolog, Drosophila); translocated to, 11	1.03752	8.68705	3.72737	0.00740953
A_51_P493987	Moxd1	monooxygenase, DBH-like 1	1.7796	9.35926	4.1507	0.00430914
A_55_P2786931	Msx1	msh homeobox 1	0.985108	9.04073	5.85347	0.00063279
A_55_P1996963	Mtcl1	microtubule crosslinking factor 1	0.913779	7.26931	5.37792	0.00103911
A_52_P580159	Mtcl1	microtubule crosslinking factor 1	0.736906	7.18596	3.75166	0.00717743
A_55_P2067727	Mxra7	matrix-remodelling associated 7	0.606756	9.68609	4.1425	0.00435351
A_52_P627327	Nav3	neuron navigator 3	0.76595	8.32952	5.09687	0.00141249
A_55_P2126615	Nav3	neuron navigator 3	0.590677	6.47843	5.01325	0.00155079
A_55_P2019483	Ndrg4	N-myc downstream regulated gene 4	0.803588	8.33125	5.32543	0.00109955
A_51_P295022	Nedd4	neural precursor cell expressed, developmentally down-regulated 4	0.598021	11.6675	4.52086	0.00274239
A_55_P2016618	Neurl1a	neuralized homolog 1A (Drosophila)	0.946316	9.8775	3.95393	0.00552521
A_52_P342159	Nfatc4	nuclear factor of activated T cells, cytoplasmic, calcineurin dependent 4	1.28843	9.91782	6.99433	0.000214492
A_55_P2745072	Nfatc4	nuclear factor of activated T cells, cytoplasmic, calcineurin dependent 4	0.831844	8.14786	3.64998	0.0082051
A_51_P478598	Nfix	nuclear factor I/X	0.677843	9.45387	4.38184	0.00324189
A_55_P2085574	Nfix	nuclear factor I/X	0.638531	10.0615	4.14966	0.00431477
A_55_P2074281	Nr2f1	nuclear receptor subfamily 2, group F, member 1	1.34312	8.38915	8.00227	9.19151e-05
A_52_P494622	Nr4a2	nuclear receptor subfamily 4, group A, member 2	1.23511	7.60459	6.1558	0.000468376
A_66_P118213	Nr4a2	nuclear receptor subfamily 4, group A, member 2	0.809307	8.32057	4.97304	0.00162258
A_55_P1985433	Nrg1	neuregulin 1	1.23253	8.01961	3.70689	0.00761153
A_55_P2006792	Ntrk2	neurotrophic tyrosine kinase, receptor, type 2	0.952191	7.81537	6.59733	0.000307561
A_55_P2865397	Nudt4	nudix (nucleoside diphosphate linked moiety X)-type motif 4	0.817723	11.0049	5.88334	0.000613956
A_51_P488991	Oaf	OAF homolog (Drosophila)	0.96258	8.77687	6.20005	0.0004486
A_51_P479583	Obsl1	obscurin-like 1	1.42264	8.64066	5.58044	0.000838315
A_65_P09450	Obsl1	obscurin-like 1	0.637531	7.85766	4.33425	0.0034353
A_52_P130686	Olfr549	olfactory receptor 549	0.669437	7.41614	5.06909	0.00145685
A_55_P2018417	Osbpl3	oxysterol binding protein-like 3	0.590436	7.80078	4.31182	0.00353082
A_51_P450955	P3h4	prolyl 3-hydroxylase family member 4 (non-enzymatic)	0.682478	8.92084	4.76961	0.00204725
A_51_P450952	P3h4	prolyl 3-hydroxylase family member 4 (non-enzymatic)	0.587917	8.6021	3.59554	0.00882016
A_55_P1977653	Palld	palladin, cytoskeletal associated protein	0.729394	11.6423	3.73127	0.00737168
A_52_P432969	Pcdh19	protocadherin 19	0.945851	8.39884	4.69301	0.00223796
A_55_P2020577	Pcolce	procollagen C-endopeptidase enhancer protein	0.877179	13.6511	4.67723	0.00227963
A_51_P371942	Pcolce	procollagen C-endopeptidase enhancer protein	0.861699	13.4739	4.31317	0.00352499
A_51_P120990	Pde4d	phosphodiesterase 4D, cAMP specific	0.674058	7.55133	6.29983	0.000407355
A_55_P2105271	Pdlim7	PDZ and LIM domain 7	0.63419	11.6553	3.75072	0.00718626
A_52_P681310	Plaur	plasminogen activator, urokinase receptor	0.583313	10.5575	3.64121	0.00830103
A_55_P2050877	Plekhg2	pleckstrin homology domain containing, family G (with RhoGef domain) member 2	0.772901	11.2532	4.14366	0.00434721
A_55_P2619020	Postn	periostin, osteoblast specific factor	1.31255	9.59474	7.30814	0.000163121
A_55_P2503766	Postn	periostin, osteoblast specific factor	1.21499	10.6378	6.11902	0.000485559
A_51_P489192	Postn	periostin, osteoblast specific factor	1.20868	10.4926	6.55561	0.000319736
A_55_P2799062	Ppapdc3	phosphatidic acid phosphatase type 2 domain containing 3	0.623616	8.16973	3.9581	0.0054959
A_55_P2908408	Ppic	peptidylprolyl isomerase C	0.90781	12.0751	3.9514	0.00554311
A_55_P2074924	Ppp1r13l	protein phosphatase 1, regulatory (inhibitor) subunit 13 like	0.762011	8.29873	5.85373	0.000632626
A_52_P503849	Prickle1	prickle homolog 1 (Drosophila)	0.823435	8.21006	3.78897	0.00683615
A_55_P2417569	Prrx2	paired related homeobox 2	1.41417	10.0481	8.62626	5.67823e-05
A_51_P183746	Prrx2	paired related homeobox 2	1.39735	9.78568	8.03136	8.9813e-05
A_66_P137331	Prrx2	paired related homeobox 2	0.911327	8.90368	7.80788	0.000107479
A_55_P2631679	Pten	phosphatase and tensin homolog	0.788587	10.4336	3.51617	0.00980796
A_51_P129360	Pthlh	parathyroid hormone-like peptide	1.00357	6.91054	3.61298	0.00861785
A_51_P318510	Ptprn	protein tyrosine phosphatase, receptor type, N	0.822968	7.40718	3.77334	0.0069769
A_51_P219662	Pxdc1	PX domain containing 1	0.894856	8.74365	3.59662	0.00880745
A_55_P2856618	Pxdn	peroxidasin homolog (Drosophila)	1.05749	11.345	5.27646	0.00115948
A_55_P1956718	Rab38	RAB38, member RAS oncogene family	0.781526	7.30845	5.67548	0.000759323
A_55_P2932650	Rarres1	retinoic acid receptor responder (tazarotene induced) 1	1.42103	8.08908	5.40021	0.00101458
A_55_P2496218	Rbp7	retinol binding protein 7, cellular	0.810336	7.64829	3.53353	0.00958215
A_51_P305437	Rcn1	reticulocalbin 1	0.606081	11.2345	3.8947	0.00596133
A_55_P2046393	Rcn3	reticulocalbin 3, EF-hand calcium binding domain	0.832201	13.4429	5.27925	0.00115596
A_55_P2011146	Reep1	receptor accessory protein 1	0.882468	7.22798	4.81109	0.00195153
A_51_P226269	Rgcc	regulator of cell cycle	0.793526	9.76481	4.09122	0.00464259
A_51_P491987	Ripk3	receptor-interacting serine-threonine kinase 3	0.637939	9.57814	4.93413	0.00169559
A_51_P240253	Rrad	Ras-related associated with diabetes	0.808983	7.16944	3.8986	0.00593155
A_55_P2907714	Runx1	runt related transcription factor 1	0.652606	8.63206	7.71916	0.000115555
A_66_P114627	S100a16	S100 calcium binding protein A16	0.878488	11.484	3.60694	0.00868732
A_52_P643165	Samd4	sterile alpha motif domain containing 4	0.724319	8.44871	7.76462	0.000111334
A_55_P2172440	Scarf2	scavenger receptor class F, member 2	0.661397	11.9596	4.12426	0.00445402
A_52_P113611	Scn5a	sodium channel, voltage-gated, type V, alpha	1.1343	7.13991	5.20649	0.0012515
A_66_P111090	Sctr	secretin receptor	0.894678	6.79621	3.91445	0.00581187
A_52_P479269	Sdc1	syndecan 1	0.836106	9.97362	7.687	0.00011865
A_65_P20200	Sdc1	syndecan 1	0.740463	8.94908	4.51659	0.00275641
A_55_P2925077	Sema4d	sema domain, immunoglobulin domain (Ig), transmembrane domain (TM) and short cytoplasmic domain, (semaphorin) 4D	1.4209	8.26067	3.54718	0.00940846
A_55_P1953758	Serinc2	serine incorporator 2	1.06519	9.59696	4.14585	0.00433534
A_51_P517075	Serpinf1	serine (or cysteine) peptidase inhibitor, clade F, member 1	1.19166	14.1252	6.77593	0.000261003
A_66_P130497	Serpinf1	serine (or cysteine) peptidase inhibitor, clade F, member 1	1.0075	12.3413	4.12217	0.00446568
A_52_P35048	Serpinf1	serine (or cysteine) peptidase inhibitor, clade F, member 1	0.899793	10.7093	3.80599	0.00668638
A_51_P520849	Sfrp2	secreted frizzled-related protein 2	1.04247	9.17202	5.70077	0.000739738
A_66_P112551	Shf	Src homology 2 domain containing F	0.858317	7.15876	4.55462	0.00263432
A_52_P586679	Six1	sine oculis-related homeobox 1	1.03594	7.1526	4.37345	0.0032751
A_51_P268069	Six1	sine oculis-related homeobox 1	0.680419	7.3345	4.1937	0.00408447
A_51_P386090	Six4	sine oculis-related homeobox 4	0.617427	6.65702	11.3164	9.55061e-06
A_55_P2041095	Six4	sine oculis-related homeobox 4	0.603829	6.65573	7.68035	0.000119302
A_51_P408631	Slc20a1	solute carrier family 20, member 1	1.46356	11.6172	5.16518	0.00130964
A_55_P1958379	Slit1	slit homolog 1 (Drosophila)	2.26161	8.19406	16.4775	7.53893e-07
A_51_P503822	Slitrk6	SLIT and NTRK-like family, member 6	0.782134	6.8326	3.87171	0.00614065
A_52_P589268	Smg7	Smg-7 homolog, nonsense mediated mRNA decay factor (C. elegans)	0.764026	7.24588	5.3825	0.00103401
A_51_P156857	Smim3	small integral membrane protein 3	0.64745	9.6865	6.23464	0.000433792
A_51_P305547	Snai2	snail family zinc finger 2	0.877338	7.85909	3.99846	0.00522033
A_52_P550147	Sned1	sushi, nidogen and EGF-like domains 1	0.908879	9.82388	4.01617	0.0051042
A_55_P1992838	Socs2	suppressor of cytokine signaling 2	0.969641	7.6162	5.40986	0.00100415
A_51_P107362	Socs2	suppressor of cytokine signaling 2	0.787164	8.05235	5.24665	0.00119773
A_55_P2077558	Sod3	superoxide dismutase 3, extracellular	0.785279	11.7489	3.83741	0.00641911
A_52_P383577	Sp6	trans-acting transcription factor 6	0.966741	8.9957	6.37464	0.000379214
A_52_P101852	Sparc	secreted acidic cysteine rich glycoprotein	0.924819	15.0826	3.73548	0.00733116
A_55_P2799346	Spats2l	spermatogenesis associated, serine-rich 2-like	1.04338	8.07943	3.5955	0.00882065
A_55_P2008021	Srpx2	sushi-repeat-containing protein, X-linked 2	0.940754	11.5523	3.89203	0.00598188
A_51_P452659	Ssc5d	scavenger receptor cysteine rich family, 5 domains	0.767656	7.74687	5.58162	0.000837273
A_66_P113898	Sspo	SCO-spondin	0.608175	7.67327	3.68712	0.00781229
A_55_P2011991	St7	suppression of tumorigenicity 7	0.715498	8.77453	5.15108	0.00133017
A_51_P474498	Tac4	tachykinin 4	0.886198	6.47861	3.64509	0.00825843
A_52_P149545	Tacr1	tachykinin receptor 1	0.754128	6.70892	8.10075	8.5014e-05
A_51_P444379	Tanc1	tetratricopeptide repeat, ankyrin repeat and coiled-coil containing 1	0.618116	9.73148	4.68794	0.00225126
A_55_P1969002	Tbx3	T-box 3	1.38461	9.09424	6.73966	0.000269776
A_55_P2732021	Tbx3	T-box 3	0.973447	7.75481	6.88972	0.000235491
A_55_P2054420	Tcf4	transcription factor 4	0.636555	10.4602	4.41821	0.00310219
A_51_P383369	Tenm3	teneurin transmembrane protein 3	1.00353	7.93168	4.47674	0.00289106
A_51_P317640	Tgfb2	transforming growth factor, beta 2	0.780492	7.92316	4.41531	0.00311308
A_65_P10913	Tgfb2	transforming growth factor, beta 2	0.691816	9.15385	5.12975	0.00136191
A_51_P124748	Tgfb3	transforming growth factor, beta 3	1.19298	12.4524	4.33409	0.00343595
A_65_P13588	Thbs1	thrombospondin 1	1.29338	10.8636	6.49086	0.000339723
A_55_P2746459	Thbs1	thrombospondin 1	0.96768	11.8732	4.03513	0.00498304
A_51_P461877	Thbs2	thrombospondin 2	1.09369	11.0195	8.18278	7.97105e-05
A_55_P2021014	Tigd4	tigger transposable element derived 4	1.02264	6.8951	3.79048	0.00682268
A_52_P87713	Timp1	tissue inhibitor of metalloproteinase 1	0.72017	14.7985	4.28434	0.00365181
A_55_P2746572	Tll1	tolloid-like	0.912282	7.45874	4.09219	0.0046369
A_51_P223132	Tln2	talin 2	1.00424	9.13294	5.36107	0.00105809
A_51_P240614	Tm4sf1	transmembrane 4 superfamily member 1	0.6413	11.5564	3.54601	0.00942317
A_51_P418116	Tmem119	transmembrane protein 119	0.591058	10.5961	6.46073	0.000349498
A_55_P2113081	Tmem132a	transmembrane protein 132A	0.966704	10.1451	6.77872	0.000260341
A_52_P355169	Tnc	tenascin C	2.41382	9.18293	5.35677	0.001063
A_51_P291438	Tnc	tenascin C	2.22165	9.58684	5.46876	0.000943078
A_66_P100306	Trpv4	transient receptor potential cation channel, subfamily V, member 4	0.593523	6.70919	4.11069	0.00453042
A_66_P120958	Tsc22d1	TSC22 domain family, member 1	0.591452	11.9642	4.64317	0.00237256
A_55_P2831771	Tspan11	tetraspanin 11	1.07	9.30888	4.64924	0.00235568
A_55_P2011061	Tspan12	tetraspanin 12	0.631977	7.47992	4.69441	0.00223429
A_52_P274496	Tspan18	tetraspanin 18	1.15689	10.1681	4.92022	0.00172258
A_55_P2000454	Tspan18	tetraspanin 18	0.768176	7.24676	7.25647	0.000170532
A_55_P2724669	Tspan8	tetraspanin 8	0.646231	6.77864	3.94434	0.0055934
A_55_P1971649	Ttc19	tetratricopeptide repeat domain 19	0.598088	8.29438	5.57177	0.00084596
A_52_P316824	Ttll5	tubulin tyrosine ligase-like family, member 5	1.17545	9.1058	5.6984	0.000741543
A_55_P2034864	Tubb2b	tubulin, beta 2B class IIB	1.07119	9.57177	5.66496	0.000767648
A_52_P20906	Twist1	twist basic helix-loop-helix transcription factor 1	0.856378	7.18711	5.95565	0.000570911
A_55_P2741694	Txndc5	thioredoxin domain containing 5	0.617146	10.4108	4.15638	0.00427873
A_55_P2005778	Uap1	UDP-N-acetylglucosamine pyrophosphorylase 1	0.63007	9.88923	3.64242	0.00828766
A_55_P2738927	Uchl1	ubiquitin carboxy-terminal hydrolase L1	0.9465	8.15273	6.63849	0.000296056
A_52_P135392	Uck2	uridine-cytidine kinase 2	0.735139	9.72024	4.19379	0.004084
A_52_P380301	Unc5c	unc-5 homolog C (C. elegans)	0.905289	6.90209	7.49487	0.00013921
A_51_P288419	Usp13	ubiquitin specific peptidase 13 (isopeptidase T-3)	1.33946	7.66227	3.50219	0.00999408
A_52_P449417	Vangl1	vang-like 1 (van gogh, Drosophila)	0.639165	8.57271	4.16325	0.00424218
A_51_P487298	Vasn	vasorin	0.899667	9.81702	5.23514	0.00121288
A_52_P168953	Vcan	versican	0.946552	7.72569	3.75616	0.00713524
A_55_P2495127	Wipi1	WD repeat domain, phosphoinositide interacting 1	0.931551	10.3495	7.28829	0.000165925
A_51_P390804	Wisp2	WNT1 inducible signaling pathway protein 2	1.23361	9.59271	4.55002	0.00264878
A_55_P2507365	Wnt11	wingless-type MMTV integration site family, member 11	0.91397	7.44056	10.1742	1.93373e-05
A_51_P503131	Wnt11	wingless-type MMTV integration site family, member 11	0.874289	8.28704	4.91457	0.00173366
A_55_P2219765	Wnt5a	wingless-type MMTV integration site family, member 5A	0.640918	8.42602	3.51947	0.00976455
A_55_P2032147	Wnt9a	wingless-type MMTV integration site family, member 9A	1.96911	8.69682	5.05555	0.00147902
A_51_P502608	Wwtr1	WW domain containing transcription regulator 1	0.68911	11.1954	6.15495	0.000468765
